# Supplementary material for: Phenotypic Plasticity and Local Adaptation of Leaf Cuticular Waxes Favor Perennial Alpine Herbs under Climate Change
Source: Plants (Basel). 2021 Dec 31;11(1):120. doi: 10.3390/plants11010120 (PMC8747477; doi:10.3390/plants11010120)
Supplement: Supplementary file 1 [file plants-11-00120-s001.zip]

Archive with 1 entries (1 files):
- plants-1433396-supplementary.pdf
